# Supplementary material for: Association between body mass index and Firmicutes/Bacteroidetes ratio in an adult Ukrainian population
Source: BMC Microbiol. 2017 May 22;17:120. doi: 10.1186/s12866-017-1027-1 (PMC5440985; doi:10.1186/s12866-017-1027-1)
Supplement: Additional file 1: Table S1. — Provides the individual data on the gender, age, anthropometric indices and relative abundance of the major microbial phyla in the study subjects. (XLSX 14 kb) [file 12866_2017_1027_MOESM1_ESM.xlsx]

## Sheet: Лист1
BMI	Subject #	Sex	Age group	BMI range	Firmicutes (%)	Bacteroidetes (%)	Actinobacteria (%)	Others (%)
15.6	1	m	30-39	<18.5	22	35	1	42
16.3	2	f	20-29	<18.5	22	61	3	14
16.6	3	f	20-29	<18.5	36	53	6	5
17.1	4	m	20-29	<18.5	35	47	6	12
17.9	5	f	20-29	<18.5	49	34	10	7
17.9	6	f	30-39	<18.5	37	54	3	6
18.4	7	f	20-29	<18.5	26	40	5	29
19.4	8	f	20-29	18.5-24.9	60	28	2	10
19.5	9	f	50-59	18.5-24.9	24	34	8	34
19.7	10	f	20-29	18.5-24.9	32	44	15	9
19.7	11	f	20-29	18.5-24.9	43	43	5	9
19.8	12	f	50-59	18.5-24.9	27	43	14	16
20.5	13	f	20-29	18.5-24.9	31	50	7	12
20.5	14	f	30-39	18.5-24.9	35	51	1	13
20.7	15	f	30-39	18.5-24.9	37	53	4	6
20.9	16	f	20-29	18.5-24.9	45	43	6	6
21	17	m	20-29	18.5-24.9	43	43	4	10
21.3	18	f	20-29	18.5-24.9	48	42	5	5
21.3	19	f	20-29	18.5-24.9	47	37	8	8
21.5	20	f	30-39	18.5-24.9	32	43	2	23
21.8	21	f	30-39	18.5-24.9	26	57	16	1
22	22	f	50-59	18.5-24.9	32	32	2	34
22	23	f	30-39	18.5-24.9	28	23	9	40
22.2	24	m	40-49	18.5-24.9	17	72	5	6
22.3	25	f	70-79	18.5-24.9	32	40	9	19
22.4	26	f	70-79	18.5-24.9	30	37	7	26
22.8	27	f	20-29	18.5-24.9	31	40	2	27
23	28	f	30-39	18.5-24.9	33	34	3	30
23	29	m	20-29	18.5-24.9	27	62	5	6
23.3	30	f	50-59	18.5-24.9	29	40	13	18
23.3	31	m	30-39	18.5-24.9	39	46	11	4
24.3	32	f	30-39	18.5-24.9	37	40	15	8
24.5	33		60-69	18.5-24.9	65	26	5	4
24.8	34	f	50-59	18.5-24.9	55	32	8	5
25.2	35	f	60-69	25-29.9	32	56	3	9
26	36	f	70-79	25-29.9	40	40	5	15
26.4	37	f	40-49	25-29.9	66	19	8	7
26.5	38	f	70-79	25-29.9	27	53	7	13
26.6	39	f	40-49	25-29.9	56	34	2	8
26.7	40	f	70-79	25-29.9	60	27	7	6
27.7	41	m	50-59	25-29.9	45	40	5	10
27.9	42	f	30-39	25-29.9	51	36	4	9
28	43	f	60-69	25-29.9	55	30	11	4
28.1	44	m	30-39	25-29.9	34	47	1	18
28.1	45	m	70-79	25-29.9	54	22	18	6
28.7	46	m	40-49	25-29.9	59	32	9	0
29	47	m	50-59	25-29.9	43	40	4	13
29.01	48	f	40-49	25-29.9	29	46	8	17
29.7	49	m	30-39	25-29.9	32	53	7	8
29.9	50	f	50-59	25-29.9	52	24	3	21
31.4	51	m	40-49	≥30	57	34	6	3
31.9	52	f	70-79	≥30	71	23	5	1
32.6	53	m	70-79	≥30	29	44	4	23
32.9	54	m	50-59	≥30	54	40	1	5
36	55	f	70-79	≥30	36	37	13	14
36.5	56	f	60-69	≥30	43	38	8	11
36.7	57	f	30-39	≥30	28	26	11	35
36.9	58	f	70-79	≥30	55	19	3	23
37.6	59	f	70-79	≥30	48	25	17	10
40.4	60	f	20-29	≥30	52	33	6	9
48	61	f	30-39	≥30	56	25	5	14
